# Supplementary material for: Synthesis and Structural Characterization of Novel Dimers of Dipyridothiazine as Promising Antiproliferative Agents
Source: Molecules. 2023 Nov 19;28(22):7662. doi: 10.3390/molecules28227662 (PMC10674446; doi:10.3390/molecules28227662)
Supplement: Supplementary file 1 [file molecules-28-07662-s001.zip]

Archive with 1 entries (1 files):
- molecules-2725161-supplementary.pdf
